# Supplementary material for: Superior anti-DLBCL efficacy of novel organic arsenical Z2-A-Z2 through ROS-mediated apoptosis and critical NF-κB/IκBα signaling pathway inhibition
Source: J Exp Clin Cancer Res. 2026 May 18;45:155. doi: 10.1186/s13046-026-03724-4 (PMC13352683; doi:10.1186/s13046-026-03724-4)
Supplement: Supplementary file 1 — Supplementary Material 1. [file 13046_2026_3724_MOESM1_ESM.zip]

Archive with 70 entries (69 files):
- WB tiff/
- WB tiff/ABC-BCL2.jpg
- WB tiff/ABC-C-C3.jpg
- WB tiff/ABC-C3.jpg
- WB tiff/ABC-GAPDH-BCL2.jpg
- WB tiff/ABC-GAPDH-C3.jpg
- WB tiff/ABC-GAPDH-MCL1.jpg
- WB tiff/ABC-GAPDH-PARP.jpg
- WB tiff/ABC-IKBA-GA.jpg
- WB tiff/ABC-IKBa.jpg
- WB tiff/ABC-IKKa-GA.jpg
- WB tiff/ABC-IKKa.jpg
- WB tiff/ABC-IKKb--Tubulin.jpg
- WB tiff/ABC-IKKb.jpg
- WB tiff/ABC-MCL-1.jpg
- WB tiff/ABC-P50-GA.jpg
- WB tiff/ABC-P50.jpg
- WB tiff/ABC-P65-Tubulin.jpg
- WB tiff/ABC-p65.jpg
- WB tiff/ABC-Parp.jpg
- WB tiff/ATG-5 SUDHL4 SUDHL6.jpg
- WB tiff/B-Tubulin-Cas3 SUDHL4 SUDHL6.jpg
- WB tiff/B-Tubulin-cas9-MCL1 SUDHL4 SUDHL6.jpg
- WB tiff/B-Tubulin-p21 SUDHL4 SUDHL6.jpg
- WB tiff/BCL2 SUDHL4 SUDHL6.jpg
- WB tiff/Beclin-1 SUDHL4 SUDHL6.jpg
- WB tiff/Cas3-Cleaved SUDHL4 SUDHL6.jpg
- WB tiff/Cas3-Pro SUDHL4 SUDHL6.jpg
- WB tiff/Cas9 SUDHL4 SUDHL6.jpg
- WB tiff/CDK6 SUDHL4 SUDHL6.jpg
- WB tiff/CyclinD1 SUDHL4 SUDHL6.jpg
- WB tiff/CyclinE1 SUDHL4 SUDHL6.jpg
- WB tiff/GA -IKBa-p65 SUDHL4 SUDHL6.jpg
- WB tiff/GA-ATG5 SUDHL4 SUDHL6.jpg
- WB tiff/GA-Beclin1 SUDHL4 SUDHL6.jpg
- WB tiff/Ga-D1 SUDHL4 SUDHL6.jpg
- WB tiff/GA-GABARAPL1 SUDHL4 SUDHL6.jpg
- WB tiff/GA-IKKa SUDHL4 SUDHL6.jpg
- WB tiff/GA-IKKb SUDHL4 SUDHL6.jpg
- WB tiff/GA-LC3-p62 SUDHL4 SUDHL6.jpg
- WB tiff/Ga-NAC-U2932.jpg
- WB tiff/GA-NACP-65-IKBa-SU4.jpg
- WB tiff/GA-p105p50 SUDHL4 SUDHL6.jpg
- WB tiff/GA-p27-E1 SUDHL4 SUDHL6.jpg
- WB tiff/GA-p65OE(SU4).jpg
- WB tiff/GA-p65OE(SU6).jpg
- WB tiff/GA-parp-bcl2 SUDHL4 SUDHL6.jpg
- WB tiff/GABARAPL1 SUDHL4 SUDHL6.jpg
- WB tiff/IKBa SUDHL4 SUDHL6.jpg
- WB tiff/IKBa-NAC-SU4.jpg
- WB tiff/IKBa-NAC-U2932.jpg
- WB tiff/IKKa SUDHL4 SUDHL6.jpg
- WB tiff/IKKb SUDHL4 SUDHL6.jpg
- WB tiff/Lc3 SUDHL4 SUDHL6.jpg
- WB tiff/Mcl1 SUDHL4 SUDHL6.jpg
- WB tiff/p105-p50 SUDHL4 SUDHL6.jpg
- WB tiff/P21 SUDHL4 SUDHL6.jpg
- WB tiff/P27 SUDHL4 SUDHL6.jpg
- WB tiff/p62 SUDHL4 SUDHL6.jpg
- WB tiff/P65 SUDHL4 SUDHL6.jpg
- WB tiff/p65--NAC,U2932.jpg
- WB tiff/p65--NAC-SU4.jpg
- WB tiff/p65OE(SU6).jpg
- WB tiff/p65OE(SU4).jpg
- WB tiff/PARP SUDHL4 SUDHL6.jpg
- WB tiff/SI-P65-GAP-SU4-U2932.jpg
- WB tiff/SI-P65-GAP-SU6 HBL1.jpg
- WB tiff/SI-P65-SU4U2932.jpg
- WB tiff/SI-P65-SU6 HBL1.jpg
- WB tiff/Tubulin-CDK6 SUDHL4 SUDHL6.jpg
