# Supplementary material for: Superior anti-DLBCL efficacy of novel organic arsenical Z2-A-Z2 through ROS-mediated apoptosis and critical NF-κB/IκBα signaling pathway inhibition
Source: J Exp Clin Cancer Res. 2026 May 18;45:155. doi: 10.1186/s13046-026-03724-4 (PMC13352683; doi:10.1186/s13046-026-03724-4)
Supplement: Supplementary file 2 — Supplementary Material 2. [file 13046_2026_3724_MOESM2_ESM.zip]

Archive with 5 entries (5 files):
- Supplementary Figure1.tif
- Supplementary Figure2.tif
- Supplementary Figure3.tif
- Supplementary Figure4.tif
- Supplementary Figure5.tif
